# Supplementary material for: Investigating the Effect of Reflectance Tuning on Photocatalytic Dye Degradation with Biotemplated ZnO Photonic Nanoarchitectures Based on Morpho Butterfly Wings
Source: Materials (Basel). 2023 May 7;16(9):3584. doi: 10.3390/ma16093584 (PMC10179795; doi:10.3390/ma16093584)
Supplement: Supplementary file 1 [file materials-16-03584-s001.zip]

Archive with 1 entries (1 files):
- materials-2325370-supplementary.pdf
